# Supplementary material for: Characteristics of Dissolved Organic Matter in Sediments of Typical Lakes in Southeastern Hubei Province, China
Source: Int J Environ Res Public Health. 2022 Jun 16;19(12):7402. doi: 10.3390/ijerph19127402 (PMC9223524; doi:10.3390/ijerph19127402)
Supplement: Supplementary file 1 [file ijerph-19-07402-s001.zip]

Archive with 1 entries (1 files):
- ijerph-1741827-supplementary.pdf
